# Supplementary material for: High Household Transmission Among Asymptomatic Contacts Across Pandemic Waves in Cincinnati, Ohio
Source: Epidemiologia (Basel). 2025 Dec 12;6(4):91. doi: 10.3390/epidemiologia6040091 (PMC12732174; doi:10.3390/epidemiologia6040091)
Supplement: Supplementary file 1 [file epidemiologia-06-00091-s001.zip]

Archive with 1 entries (1 files):
- epidemiologia-3963616-supplementary.pdf
